# Supplementary material for: Progress in Our Understanding of the Cross-Protection Mechanism of CTV-VT No-SY Isolates Against Homologous SY Isolates
Source: Pathogens. 2025 Jul 16;14(7):701. doi: 10.3390/pathogens14070701 (PMC12297970; doi:10.3390/pathogens14070701)
Supplement: Supplementary file 1 [file pathogens-14-00701-s001.zip]

Archive with 1 entries (1 files):
- pathogens-3625836-supplementary.pdf
